# Supplementary material for: Commercial resource potential of an invasive sea cucumber: nutritional analysis of Synaptula reciprocans
Source: PeerJ. 2026 Mar 4;14:e20466. doi: 10.7717/peerj.20466 (PMC12967076; doi:10.7717/peerj.20466)
Supplement: Supplemental Information 1 [file peerj-14-20466-s001.zip]

Archive with 5 entries (5 files):
- Nutrient composition.xlsx
- amino acid.xlsx
- Fatty acid.xlsx
- mineral.xlsx
- Element_Statistics_by_Group.xlsx
