# Supplementary material for: Commercial resource potential of an invasive sea cucumber: nutritional analysis of Synaptula reciprocans
Source: PeerJ. 2026 Mar 4;14:e20466. doi: 10.7717/peerj.20466 (PMC12967076; doi:10.7717/peerj.20466)
Supplement: Supplemental Information 1 [file peerj-14-20466-s001.zip › Nutrient composition.xlsx]

## Sheet: crude fat
fatty acid
	sample amount	sample+tare	after extraction	Difference	crude fat %
L1S2	1.5	31.645	31.62	0.025	1.66667
L1S2	1.4	32.751	32.732	0.019	1.35714
L1S2	1.5	31.647	31.621	0.026	1.73333
L1S1	1.5	33.931	33.876	0.055	3.66667
L1S1	1.5	32.471	32.423	0.048	3.2
L1S1	1.3	32.547	32.499	0.048	3.69231
L2S2	0.76	31.599	31.56	0.039	5.13158
L2S2	0.82	31.612	31.572	0.04	4.87805
L2S2	0.86	31.541	31.496	0.045	5.23256
L2S1	0.77	31.442	31.382	0.06	7.79221
L2S1	0.72	31.57	31.513	0.057	7.91667
L2S1	0.77	32.674	32.614	0.06	7.79221

## Sheet: crude ash
Ash Analysis
Location	sample amount	sample + tare	After burning	Difference	ash%
L1S2	0.7	28.683	28.202	0.481	68.7143
L1S2	0.653	26.506	26.056	0.45	68.9127
L1S2	0.65	26.517	26.073	0.444	68.3077
L1S1	0.6	28.295	27.859	0.436	72.6667
L1S1	0.725	27.715	27.191	0.524	72.2759
L1S1	0.742	27.734	27.196	0.538	72.5067
L2S2	0.3	27.845	27.649	0.196	65.3333
L2S2	0.3	30.447	30.252	0.195	65
L2S2	0.3	29.941	29.741	0.2	66.6667
L2S1	0.32	25.512	25.32	0.192	60
L2S1	0.363	24.317	24.095	0.222	61.157
L2S1	0.332	26.273	26.073	0.2	60.241

## Sheet: crude moisture
Moisture analysis
	Fresh	Drying	Difference	Moisture %	Dry matter %
L1S2	11.8531	1.451	10.4021	87.7585	12.2415
L1S2	10.4821	1.275	9.2071	87.8364	12.1636
L1S2	11.1676	1.363	9.8046	87.795	12.205
L1S2	16.3854	1.499	14.8864	90.8516	9.14839
L1S2	18.6548	1.697	16.9578	90.9031	9.09685
L1S2	17.5201	1.598	15.9221	90.879	9.12095
L2S2	6.2709	0.561	5.7099	91.0539	8.94608
L2S2	3.6546	0.319	3.3356	91.2713	8.72873
L2S2	4.96275	0.44	4.52275	91.1339	8.86605
L2S1	4.754	0.483	4.271	89.8401	10.1599
L2S1	4.6302	0.469	4.1612	89.8708	10.1292
L2S1	4.6921	0.476	4.2161	89.8553	10.1447

## Sheet: Crude protein 
Crude protein analysis
50 mg of dry sample was dissolved in 1 mL of phosphate buffer
	mg/mL		%
L1S2	9.172		18.344
L1S2	9.077		18.154
L1S2	8.982		17.964
L1S2	9.196		18.392
L1S2	8.968		17.936
L1S2	8.912		17.824
L1S1	9.695		19.39
L1S1	9.554		19.108
L1S1	9.633		19.266
L1S1	9.68		19.36
L1S1	9.622		19.244
L1S1	9.662		19.324
L2S2	9.301		18.602
L2S2	9.377		18.754
L2S2	9.772		19.544
L2S2	9.291		18.582
L2S2	9.355		18.71
L2S2	9.237		18.474
L2S1	10.984		21.968
L2S1	11.343		22.686
L2S1	10.968		21.936
L2S1	10.777		21.554
L2S1	10.782		21.564
L2S1	10.813		21.626
