# Supplementary material for: Commercial resource potential of an invasive sea cucumber: nutritional analysis of Synaptula reciprocans
Source: PeerJ. 2026 Mar 4;14:e20466. doi: 10.7717/peerj.20466 (PMC12967076; doi:10.7717/peerj.20466)
Supplement: Supplemental Information 1 [file peerj-14-20466-s001.zip › amino acid.xlsx]

## Sheet: sheet 1
	amino acid results
		Leu	Ala	Arg	Asp	cys	gln	glu	his	ile	lys	met	phe	pro	ser	thr	tyr	val
	L1S1	188469	627372	82980.1	531919	13910.4	40174.1	960970	31724.4	240705	31480.9	49904.4	90376.9	615465	236126	214940	43941.7	160403	4.16086e+06
	L1S1	189458	629847	87957.3	514042	14733.7	39138.3	970061	33554.5	245953	36734.2	54294	93330.4	639689	214951	218208	44975.8	175696	4.20262e+06
	L1S1	193010	632447	89854.6	531575	16857.6	39493	980192	33843.1	247972	36331.8	53579	95883.5	671263	222749	226126	45815.4	176308	4.2933e+06
	L2S1	155735	408417	60258.9	394057	12483.9	34771	697949	31448.1	191572	31587.5	46264.7	71832	405542	155291	154107	37304.8	134242	3.02286e+06
	L2S1	155499	417255	62572.2	393799	13226.1	35292.6	680499	30578.7	196535	33010.6	45658.5	73689.3	409181	144554	169979	38244.8	130140	3.02971e+06
	L2S1	160971	434848	62946.4	401060	12389	34925.6	692027	30780.8	201297	32357.8	46470.8	76656.7	422729	157933	175721	38659.2	135910	3.11768e+06
	L1S2	208504	599568	78422.9	554748	16917.6	41081.7	987405	34145.5	260258	41278.3	56260.1	102705	621017	220097	247794	46809.3	176468	4.29348e+06
	L1S2	206846	589057	80466.4	545580	17376.4	40633.9	999420	34702.9	264326	39670.5	54169.8	104587	636264	230874	243992	47188.9	178817	4.31397e+06
	L1S2	211696	617396	79902	549506	17821.7	42223	995036	34138	268611	44022.7	54973.9	104842	628131	221584	244072	47706.1	183395	4.34506e+06
	L2S2	206973	741137	84234.7	751893	19972.2	43871.1	1.31763e+06	32993.1	266632	41321.6	53454.8	106191	732636	387335	334169	47942.9	198562	5.36695e+06
	L2S2	213523	805912	83690.9	795179	20579.5	47104.7	1.36248e+06	33692.6	274098	47816.5	55210.4	109059	733652	370475	352489	49025.8	188260	5.54225e+06
	L2S2	213259	772858	85509.7	711546	20620.5	43803.6	1.37387e+06	34323.6	274271	42448.6	55733.4	109759	735279	432151	362143	50041.8	200880	5.5185e+06
			Unit: micromolar
			Dilution factors are taken into account.
	amino acid results	%
		Leu	Ala	Arg	Asp	cys	gln	glu	his	ile	lys	met	phe	pro	ser	thr	tyr	val
	L1S1	4.52956	15.0779	1.9943	12.7839	0.334314	0.965524	23.0955	0.762449	5.78498	0.756596	1.19938	2.17207	14.7918	5.67494	5.16575	1.05607	3.85504	100
	L1S1	4.50808	14.987	2.09291	12.2315	0.350584	0.931283	23.0823	0.798417	5.85237	0.874078	1.29191	2.22076	15.2212	5.1147	5.19218	1.07018	4.18063	100
	L1S1	4.4956	14.731	2.0929	12.3815	0.39265	0.919875	22.8307	0.788278	5.77579	0.846243	1.24797	2.23333	15.6351	5.1883	5.26696	1.06714	4.10658	100
	L2S1	5.15191	13.5109	1.99344	13.0359	0.412983	1.15027	23.089	1.04034	6.33745	1.04495	1.53049	2.37629	13.4158	5.13722	5.09804	1.23409	4.44089	100
	L2S1	5.13247	13.7721	2.06528	12.9979	0.436547	1.16488	22.4608	1.00929	6.48693	1.08956	1.50702	2.43222	13.5056	4.7712	5.6104	1.26232	4.29545	100
	L2S1	5.16317	13.9478	2.01901	12.864	0.397379	1.12024	22.1968	0.987298	6.45661	1.03788	1.49056	2.45877	13.5591	5.06573	5.63628	1.24	4.35932	100
	L1S2	4.85629	13.9646	1.82656	12.9207	0.39403	0.956839	22.9978	0.795288	6.06171	0.961419	1.31036	2.39211	14.4642	5.12631	5.77141	1.09024	4.11013	100
	L1S2	4.79479	13.6546	1.86525	12.6468	0.402795	0.941914	23.1671	0.804432	6.1272	0.919582	1.25568	2.42438	14.7489	5.35177	5.65585	1.09386	4.14506	100
	L1S2	4.87211	14.2092	1.83892	12.6467	0.410161	0.971749	22.9004	0.785675	6.182	1.01317	1.26521	2.41289	14.4562	5.09967	5.61724	1.09794	4.22077	100
	L2S2	3.85644	13.8093	1.56951	14.0097	0.372133	0.81743	24.5508	0.614746	4.96803	0.769927	0.996	1.97861	13.6509	7.21705	6.22643	0.893298	3.69972	100
	L2S2	3.85264	14.5412	1.51005	14.3476	0.37132	0.84992	24.5836	0.607922	4.9456	0.862764	0.996172	1.96777	13.2374	6.68457	6.36004	0.884582	3.39681	100
	L2S2	3.86444	14.0049	1.54951	12.8938	0.373661	0.79376	24.8957	0.621973	4.97002	0.769205	1.00994	1.98893	13.3239	7.83095	6.56234	0.906802	3.64013	100
