# Supplementary material for: Commercial resource potential of an invasive sea cucumber: nutritional analysis of Synaptula reciprocans
Source: PeerJ. 2026 Mar 4;14:e20466. doi: 10.7717/peerj.20466 (PMC12967076; doi:10.7717/peerj.20466)
Supplement: Supplemental Information 1 [file peerj-14-20466-s001.zip › Fatty acid.xlsx]

## Sheet: sheet 1
IUPAC	Methyl tetradecanoate	9-Hexadecenoic acid, methyl ester, (Z)-	Hexadecanoic acid, methyl ester	Methyl 8,11,14,17-eicosatetraenoate	9,12-Octadecadienoic acid (Z,Z)-, methyl ester (CAS)	9-Octadecenoic acid, methyl ester, (E)-	Methyl stearate	5,8,11,14-Eicosatetraenoic acid, methyl ester, (all-Z)-	5,8,11,14,17-Eicosapentaenoic acid, methyl ester, (all-Z)-
Carbon number	C 14:0	C 16:1	C 16:0	C 20:4 n-3	C 18:2	C 18:1	C18:0	C20:4 n-6	C20:5 n-3
Common	myristic acid	palmitoleic acid	palmitic acid	Eicosatetraenoic acid (ETA)	Linoleic acid	Elaidic Acid	Stearic acid	Arachidonic acid	Eicosapentaenoic acid (EPA)
L2S1	0	0.69	10.58	0	44.05	31.36	2.36	0.82	0	89.86
L2S1	0	0.36	6.74	0	57.85	18.7	1.42	1.08	0	86.15
L2S1	0	0.47	8.14	0	47.23	22.75	1.82	1.02	0	81.43
L2S2	3.62	6.81	15.86	2.52	48.86	9.78	3.72	2.01	5.65	98.83
L2S2	4.62	4.24	12.22	2.01	52.99	8.33	3.46	3.03	7.56	98.46
L2S2	3.61	4.81	12.77	2.01	55.24	6.99	2.94	2.14	4.17	94.68
L1S1	2.11	3.67	7.85	0	55.57	7.53	1.87	1.98	2.89	83.47
L1S1	2.3	6.15	11.85	0	41.17	10.86	2.91	1.9	3.36	80.5
L1S1	1.78	5.26	9.95	0	43.61	9.65	2.31	2.58	4.6	79.74
L1S2	0	0	0	0	85.22	0	0	0	0	85.22
L1S2	0	0	0	0	63.78	0	0	0	0	63.78
L1S2	0	0	0	0	76.41	0	0	0	0	76.41
IUPAC	Methyl tetradecanoate	9-Hexadecenoic acid, methyl ester, (Z)-	Hexadecanoic acid, methyl ester	Methyl 8,11,14,17-eicosatetraenoate	9,12-Octadecadienoic acid (Z,Z)-, methyl ester (CAS)	9-Octadecenoic acid, methyl ester, (E)-	Methyl stearate	5,8,11,14-Eicosatetraenoic acid, methyl ester, (all-Z)-	5,8,11,14,17-Eicosapentaenoic acid, methyl ester, (all-Z)-
Carbon number	C 14:0	C 16:1	C 16:0	C 20:4 n-3	C 18:2	C 18:1	C18:0	C20:4 n-6	C20:5 n-3
Common	myristic acid	palmitoleic acid	palmitic acid	Eicosatetraenoic acid (ETA)	Linoleic acid	Elaidic Acid	Stearic acid	Arachidonic acid	Eicosapentaenoic acid(EPA)
L2S1	0	0.767861	11.7739	0	49.0207	34.8987	2.62631	0.912531	0	100
L2S1	0	0.417876	7.82356	0	67.1503	21.7063	1.64829	1.25363	0	100
L2S1	0	0.577183	9.99632	0	58.0007	27.9381	2.23505	1.25261	0	100
L2S2	3.66286	6.89062	16.0478	2.54983	49.4384	9.89578	3.76404	2.0338	5.71689	100
L2S2	4.69226	4.30632	12.4111	2.04144	53.8188	8.46029	3.51412	3.07739	7.67824	100
L2S2	3.81284	5.08027	13.4875	2.12294	58.3439	7.38276	3.1052	2.26025	4.40431	100
L1S1	2.52785	4.39679	9.40458	0	66.5748	9.02121	2.24033	2.37211	3.46232	100
L1S1	2.85714	7.63975	14.7205	0	51.1429	13.4907	3.61491	2.36025	4.17391	100
L1S1	2.23225	6.59644	12.4781	0	54.6902	12.1018	2.89691	3.23552	5.76875	100
L1S2	0	0	0	0	100	0	0	0	0	100
L1S2	0	0	0	0	100	0	0	0	0	100
L1S2	0	0	0	0	100	0	0	0	0	100
