# Supplementary material for: Commercial resource potential of an invasive sea cucumber: nutritional analysis of Synaptula reciprocans
Source: PeerJ. 2026 Mar 4;14:e20466. doi: 10.7717/peerj.20466 (PMC12967076; doi:10.7717/peerj.20466)
Supplement: Supplemental Information 1 [file peerj-14-20466-s001.zip › mineral.xlsx]

## Sheet: Sayfa1
Sample	Type	Na	Mg	Ca	K	P	S		Sample	Type	Al	As	Ba	Cd	Cr	Cu	Fe	Pb	Mn	Ni	Se	Si	Zn	Au
		ppm	ppm	ppm	ppm	ppm	ppm				ppb	ppb	ppb	ppb	ppb	ppb	ppb	ppb	ppb	ppb	ppb	ppb	ppb	ppb
N24-0016-Dilution Factor 250	1	28.516	3.346	8.914	3.094	1.491	6.422		N24-0016-Dilution Factor 250	1	19.237	56.736	0.136	1.525	7081.39	< -38.319	103.503	24.226	23.471	16.702	40.121	459.307	1.545	23.049
L2S2	2	28.833	3.437	9.056	3.159	1.492	6.404		L2S2	2	18.815	55.925	0.256	1.489	7208.23	< -37.901	103.286	24.129	24.037	16.946	41.396	482.814	1.57	23.148
	3	29.181	3.408	9.233	3.17	1.488	6.388			3	17.892	57.487	0.153	1.443	7346.84	< -38.910	106.848	23.705	24.152	17.667	40.109	471.449	1.611	23.167
	<x>	28843	3397	9068	3141	1490	6405			<x>	18648	56716	0.182	1486	7212.15	< -38.377	104546	24020	23887	17105	40542	471190	1575	23122
	sd	0.332	0.047	0.160	0.041	0.002	0.017			sd	0.688	0.781	0.065	0.041	132768	0.507	1997	0.277	0.365	0.502	0.740	11756	0.033	0.063
	rsd	1152	1380	1763	1305	0.138	0.272			rsd	3688	1377	35844	2748	1841	1321	1910	1154	1526	2934	1825	2495	2115	0.273
	min	0.008	0.071	0.001	0.049	0.001	0.000			min	0.139	3358	0.022	0.211	18653	0.689	0.972	1771	0.356	1074	2757	0.798	0.261	1737
	rep	28843	3397	9068	3141	1490	6405			rep	18648	56716	0.182	1486	7212.15	< 0.689	104546	24020	23887	17105	40542	471190	1575	23122
	max	120000	120000	120000	120000	60000	60000			max	120000	120000	120000	120000	120000	120000	120000	120000	120000	120000	120000	120000	90000	120000
N24-0017-Dilution Factor 250	1	35.536	4.29	10.307	4.374	1.431	6.212		N24-0017-Dilution Factor 250	1	50.812	55.847	0.627	1.417	8354.43	< -32.892	206.195	26.897	29.929	19.291	41.586	670.665	2.041	26.708
L2S1	2	35.516	4.294	10.498	4.289	1.425	6.259		L2S1	2	52.407	53.658	0.625	1.469	8492	< -33.076	208.694	27.349	30.574	19.439	41.282	671.531	2.062	26.073
	3	35.396	4.284	10.728	4.29	1.431	6.341			3	52.881	55.393	0.571	1.387	8594.78	< -32.028	210.445	28.98	30.89	19.687	42.044	689.926	2.061	26.876
	<x>	35483	4289	10511	4317	1429	6270			<x>	52033	54966	0.607	1424	8480.40	< -32.666	208445	27742	30465	19473	41637	677374	2055	26552
	sd	0.076	0.005	0.210	0.049	0.004	0.065			sd	1084	1155	0.032	0.042	120594	0.559	2136	1096	0.490	0.200	0.384	10879	0.012	0.423
	rsd	0.213	0.117	2002	1129	0.255	1042			rsd	2083	2102	5190	2924	1422	1713	1025	3950	1608	1028	0.921	1606	0.588	1594
	min	0.008	0.071	0.001	0.049	0.001	0.000			min	0.139	3358	0.022	0.211	18653	0.689	0.972	1771	0.356	1074	2757	0.798	0.261	1737
	rep	35483	4289	10511	4317	1429	6270			rep	52033	54966	0.607	1424	8480.40	< 0.689	208445	27742	30465	19473	41637	677374	2055	26552
	max	120000	120000	120000	120000	60000	60000			max	120000	120000	120000	120000	120000	120000	120000	120000	120000	120000	120000	120000	90000	120000
N24-0018-Dilution Factor 250	1	29.673	3.954	5.404	3.234	1.391	6.271		N24-0018-Dilution Factor 250	1	6.964	55.264	0.131	1.366	8019.04	< -32.602	82.347	26.251	5.448	20.51	39.921	475.369	1.785	24.739
L1S1	2	29.834	3.941	5.437	3.325	1.4	6.317		L1S1	2	6.585	53.89	0.128	1.363	8068.78	< -32.557	84.211	26.864	5.577	20.328	41.464	467.304	1.725	24.069
	3	30.011	3.957	5.574	3.283	1.408	6.417			3	6.868	53.857	0.135	1.34	8090.46	< -32.590	85.888	25.68	5.688	20.73	39.393	471.837	1.81	23.876
	<x>	29839	3951	5472	3280	1400	6335			<x>	6806	54337	0.131	1356	8059.43	< -32.583	84149	26265	5571	20523	40260	471503	1773	24228
	sd	0.169	0.009	0.090	0.045	0.009	0.075			sd	0.197	0.803	0.003	0.015	36617	0.024	1771	0.592	0.120	0.201	1076	4043	0.043	0.453
	rsd	0.567	0.215	1644	1387	0.624	1179			rsd	2895	1478	2645	1073	0.454	0.072	2105	2255	2149	0.982	2673	0.857	2446	1869
	min	0.008	0.071	0.001	0.049	0.001	0.000			min	0.139	3358	0.022	0.211	18653	0.689	0.972	1771	0.356	1074	2757	0.798	0.261	1737
	rep	29839	3951	5472	3280	1400	6335			rep	6806	54337	0.131	1356	8059.43	< 0.689	84149	26265	5571	20523	40260	471503	1773	24228
	max	120000	120000	120000	120000	60000	60000			max	120000	120000	120000	120000	120000	120000	120000	120000	120000	120000	120000	120000	90000	120000
N24-0019-Dilution Factor 250	1	35.783	4.538	6.604	5.665	1.482	7.982		N24-0019-Dilution Factor 250	1	1.794	53.417	< -0.041	1.525	9367.6	< -28.564	55.716	28.311	5.114	21.515	39.94	476.22	2.383	26.538
L1S2	2	35.434	4.378	6.866	5.611	1.498	8.07		L1S2	2	1.333	50.874	0.026	1.573	9445.78	< -29.780	56.193	28.118	4.927	20.867	39.891	482.682	2.506	25.476
	3	35.867	4.33	7.062	5.742	1.506	8.22			3	1.837	52.216	< -0.116	1.628	9434.73	< -30.896	56.476	28.292	4.973	21.198	40.429	482.829	2.481	25.924
	<x>	35695	4415	6844	5673	1495	8091			<x>	1654	52169	< -0.044	1575	9416.04	< -29.747	56128	28240	5004	21193	40087	480577	2457	25979
	sd	0.230	0.109	0.230	0.065	0.012	0.120			sd	0.279	1272	0.071	0.052	42310	1167	0.384	0.107	0.097	0.324	0.298	3774	0.065	0.533
	rsd	0.644	2466	3361	1154	0.820	1488			rsd	16878	2439	162616	3270	0.449	3922	0.684	0.377	1943	1530	0.743	0.785	2647	2052
	min	0.008	0.071	0.001	0.049	0.001	0.000			min	0.139	3358	0.022	0.211	18653	0.689	0.972	1771	0.356	1074	2757	0.798	0.261	1737
	rep	35695	4415	6844	5673	1495	8091			rep	1654	52169	< 0.022	1575	9416.04	< 0.689	56128	28240	5004	21193	40087	480577	2457	25979
	max	120000	120000	120000	120000	60000	60000			max	120000	120000	120000	120000	120000	120000	120000	120000	120000	120000	120000	120000	90000	120000
	Na	Mg	Ca	K	P	S					Al	As	Ba	Cd	Cr	Cu	Fe	Pb	Mn	Ni	Se	Si	Zn	Au
	g/kg	g/kg	g/kg	g/kg	g/kg	g/kg					mg/kg	mg/kg	mg/kg	mg/kg	mg/kg	mg/kg	mg/kg	mg/kg	mg/kg	mg/kg	mg/kg	mg/kg	mg/kg	mg/kg
L2S2	7.129	0.8365	2.2285	0.7735	0.37275	1.6055					4.80925	14.184	0.034	0.38125	1770.35	#VALUE!	25.8758	6.0565	5.86775	4.1755	10.0303	114.827	0.38625	5.76225
L2S2	7.20825	0.85925	2.264	0.78975	0.373	1.601					4.70375	13.9812	0.064	0.37225	1802.06	#VALUE!	25.8215	6.03225	6.00925	4.2365	10.349	120.704	0.3925	5.787
L2S2	7.29525	0.852	2.30825	0.7925	0.372	1.597					4.473	14.3718	0.03825	0.36075	1836.71	#VALUE!	26.712	5.92625	6.038	4.41675	10.0273	117.862	0.40275	5.79175
L2S1	8.884	1.0725	2.57675	1.0935	0.35775	1.553					12.703	13.9618	0.15675	0.35425	2088.61	#VALUE!	51.5487	6.72425	7.48225	4.82275	10.3965	167.666	0.51025	6.677
L2S1	8.879	1.0735	2.6245	1.07225	0.35625	1.56475					13.1017	13.4145	0.15625	0.36725	2123	#VALUE!	52.1735	6.83725	7.6435	4.85975	10.3205	167.883	0.5155	6.51825
L2S1	8.849	1.071	2.682	1.0725	0.35775	1.58525					13.2203	13.8483	0.14275	0.34675	2148.7	#VALUE!	52.6112	7.245	7.7225	4.92175	10.511	172.482	0.51525	6.719
L1S1	7.41825	0.9885	1.351	0.8085	0.34775	1.56775					1.741	13.816	0.03275	0.3415	2004.76	#VALUE!	20.5867	6.56275	1.362	5.1275	9.98025	118.842	0.44625	6.18475
L1S1	7.4585	0.98525	1.35925	0.83125	0.35	1.57925					1.64625	13.4725	0.032	0.34075	2017.19	#VALUE!	21.0527	6.716	1.39425	5.082	10.366	116.826	0.43125	6.01725
L1S1	7.50275	0.98925	1.3935	0.82075	0.352	1.60425					1.717	13.4642	0.03375	0.335	2022.62	#VALUE!	21.472	6.42	1.422	5.1825	9.84825	117.959	0.4525	5.969
L1S2	8.94575	1.1345	1.651	1.41625	0.3705	1.9955					0.4485	13.3543	#VALUE!	0.38125	2341.9	#VALUE!	13.929	7.07775	1.2785	5.37875	9.985	119.055	0.59575	6.6345
L1S2	8.8585	1.0945	1.7165	1.40275	0.3745	2.0175					0.33325	12.7185	0.0065	0.39325	2361.45	#VALUE!	14.0482	7.0295	1.23175	5.21675	9.97275	120.671	0.6265	6.369
L1S2	8.96675	1.0825	1.7655	1.4355	0.3765	2.055					0.45925	13.054	#VALUE!	0.407	2358.68	#VALUE!	14.119	7.073	1.24325	5.2995	10.1073	120.707	0.62025	6.481
