# Supplementary material for: Commercial resource potential of an invasive sea cucumber: nutritional analysis of Synaptula reciprocans
Source: PeerJ. 2026 Mar 4;14:e20466. doi: 10.7717/peerj.20466 (PMC12967076; doi:10.7717/peerj.20466)
Supplement: Supplemental Information 1 [file peerj-14-20466-s001.zip › Element_Statistics_by_Group.xlsx]

## Sheet: Sheet1
Group	Element	Mean	SD	CV (%)	95% CI
L1S1	Na	7.45983	0.0422658	0.566578	0.0478282
L1S1	Mg	0.987667	0.00212623	0.215278	0.00240605
L1S1	Ca	1.36792	0.0225365	1.64751	0.0255025
L1S1	K	0.820167	0.0113862	1.38828	0.0128847
L1S1	P	0.349917	0.00212623	0.607638	0.00240605
L1S1	S	1.58375	0.0186615	1.17831	0.0211174
L1S1	Al	1.70142	0.0492597	2.89522	0.0557426
L1S1	As	13.5843	0.200744	1.47777	0.227163
L1S1	Cd	0.339083	0.0035561	1.04874	0.0040241
L1S2	Na	8.92367	0.0574044	0.643283	0.0649592
L1S2	Mg	1.10383	0.0272274	2.46663	0.0308107
L1S2	Ca	1.711	0.0574478	3.35756	0.0650083
L1S2	K	1.41817	0.0164589	1.16058	0.018625
L1S2	P	0.373833	0.00305505	0.817223	0.00345712
L1S2	S	2.02267	0.0300846	1.48737	0.0340439
L1S2	Al	0.413667	0.06985	16.8856	0.0790427
L1S2	As	13.0422	0.318038	2.43852	0.359894
L1S2	Cd	0.393833	0.0128849	3.27166	0.0145806
L2S1	Na	8.87067	0.0189297	0.213397	0.021421
L2S1	Mg	1.07233	0.00125831	0.117343	0.00142391
L2S1	Ca	2.62775	0.0527002	2.00553	0.0596359
L2S1	K	1.07942	0.0121972	1.12998	0.0138024
L2S1	P	0.35725	0.000866025	0.242414	0.00098
L2S1	S	1.56767	0.0163216	1.04114	0.0184697
L2S1	Al	13.0083	0.270983	2.08315	0.306646
L2S1	As	13.7415	0.288821	2.10181	0.326831
L2S1	Cd	0.356083	0.0103722	2.91287	0.0117373
L2S2	Na	7.21083	0.0831551	1.1532	0.0940989
L2S2	Mg	0.84925	0.0116216	1.36846	0.0131511
L2S2	Ca	2.26692	0.0399549	1.76252	0.0452133
L2S2	K	0.78525	0.0102683	1.30764	0.0116196
L2S2	P	0.372583	0.000520416	0.139678	0.000588907
L2S2	S	1.60117	0.00425245	0.265584	0.0048121
L2S2	Al	4.662	0.171969	3.68874	0.194601
L2S2	As	14.179	0.195298	1.37738	0.221001
L2S2	Cd	0.371417	0.0102754	2.76654	0.0116277
